# Supplementary material for: Prognostic Role of Inflammatory and Nutritional Biomarkers in Non-Small-Cell Lung Cancer Patients Treated with Immune Checkpoint Inhibitors Alone or in Combination with Chemotherapy as First-Line
Source: Cancers (Basel). 2024 Nov 19;16(22):3871. doi: 10.3390/cancers16223871 (PMC11592697; doi:10.3390/cancers16223871)
Supplement: Supplementary file 1 [file cancers-16-03871-s001.zip]

Archive with 1 entries (1 files):
- cancers-3322942-supplementary.pdf
